# Supplementary material for: Microwave-Assisted Synthesis of Aminophosphonic Derivatives and Their Antifungal Evaluation against Lomentospora prolificans
Source: Molecules. 2023 May 10;28(10):3995. doi: 10.3390/molecules28103995 (PMC10224343; doi:10.3390/molecules28103995)
Supplement: Supplementary file 1 [file molecules-28-03995-s001.zip]

Archive with 1 entries (1 files):
- molecules-2332038-supplementary.pdf
